# Supplementary material for: A Natural Compound Containing a Disaccharide Structure of Glucose and Rhamnose Identified as Potential N-Glycanase 1 (NGLY1) Inhibitors
Source: Molecules. 2023 Nov 24;28(23):7758. doi: 10.3390/molecules28237758 (PMC10707914; doi:10.3390/molecules28237758)
Supplement: Supplementary file 1 [file molecules-28-07758-s001.zip]

Archive with 1 entries (1 files):
- molecules-2705372-supplementary.pdf
